# Supplementary material for: A PfRH5-Based Vaccine Is Efficacious against Heterologous Strain Blood-Stage Plasmodium falciparum Infection in Aotus Monkeys
Source: Cell Host Microbe. 2015 Jan 14;17(1):130–9. doi: 10.1016/j.chom.2014.11.017 (PMC4297294; doi:10.1016/j.chom.2014.11.017)
Supplement: Table S1. A Review of Previous Aotus nancymaae-P. falciparum Challenge Studies, Related to Figures 1 and S1 [file mmc2.xlsx]

## Sheet: Sheet1
Table S1: A review of previous Aotus nancymaae – P. falciparum challenge studies.
RESULTS OF CHALLENGE OF BLOOD-STAGE-ANTIGEN-NAÏVE AOTUS NANCYMAAE WITH 10,000 AOTUS-ADAPTED FVO PARASITES, FROM ALL PREVIOUS STUDIES OF WHICH THE AUTHORS ARE AWARE.
Footnote lists excluded studies and reasons for exclusion
	Freund's adjuvant controls			Infectivity controls not receiving Freund's adjuvant
STUDY	Treated for parasitemia	Treated for anaemia	Self-cure	Adjuvant	Non-Freund's controls TxP	Non-Freund's controls TxA	Non-Freund's controls SC	Comments re controls
Dutta et al, 2009	0	0	0	ISA720	4	0	0	Additional monkeys in this study received less stringent FCH4 challenge- not included in this analysis
Tsai et al, 2009	7	0	0		0	0	0
Lyon et al, 2008	0	0	0	AS02	6	0	0	This manuscript re-reports a number of animals previously described by Darko et al., the Freund's controls described in this manuscript are counted under Darko, 2005.
Singh et al, 2006	3	1	0		0	0	0
Darko et al, 2005	5	0	0		0	0	0
Collins et al, 2005	0	0	0	No adjuvant	5	0	0
Singh et al, 2003	6	1	0		0	0	0
Hisaeda et al, 2002	5	2	0		0	0	0
Jones et al, 2002	0	0	0		5	1	0
Jones et al, 2001	0	0	0	Various	13	1	2	2 self-curing animals had received ISA720/CpG. These animals experienced peak parasitemia of 275,000 and 193,000 p/µL, and would thus likely have required treatment if the endpoints used in our study were applied.
Stowers et al, 2001b (IAI)	4	0	0	MF59	4	0	0
Stowers et al, 2001a (PNAS)	11	3	0		0	0	0
Kumar et al, 2000	5	0	0	ISA720	5	0	2	Additional Aotus vociferans also used in study and not included in this analysis
Burghaus et al, 1996	0	0	0	Lipid A/ alum/ liposome	2	0	0	Additional animals received Mcamp challenge strain - not included in this analysis
Kumar et al, 1995	2	0	0		0	0	0	Additional Aotus vociferans also used in study and not included in this analysis
SUM	48	7	0		44	2	4
TOTAL	55			46
GRAND TOTAL	Treated	101
	Self-cure	4	(of which two likely to have been treated under treatment endpoints in current study)
EXCLUDED STUDIES	Reason for exclusion
Cavanagh et al, 2014	Non-nancymaae species (Aotus lemurinus)
Makobongo et al, 2006	Not included because challenge used high-dose inoculum. All seven Freund's controls required treatment for parasitemia. Note potential for confusion due to re-challenge of malaria-experienced monkeys.
Baruch et al, 2002	Non-FVO challenge strain (Mcamp)
Stowers et al, 2002	Non-nancymaae species (Aotus vociferans)
Sim et al, 2001	Non-nancymaae species (Aotus lemurinus)
Egan et al, 2000	Non-nancymaae species (Aotus vociferans)
Kocken et al, 1997	Non-nancymaae species (Aotus azarae boliviensis)
Chang et al, 1996	Non-nancymaae species (Aotus lemurinus)
